# Supplementary material for: Streptomyces rugosispiralis sp. nov., a Novel Actinobacterium Isolated from Peat Swamp Forest Soil That Produces Ansamycin Derivatives and Nocardamines
Source: Antibiotics (Basel). 2023 Sep 20;12(9):1467. doi: 10.3390/antibiotics12091467 (PMC10525797; doi:10.3390/antibiotics12091467)
Supplement: Supplementary file 1 [file antibiotics-12-01467-s001.zip]

Archive with 1 entries (1 files):
- antibiotics-2548788-supplementary.pdf
